# Supplementary material for: Assessment of Alternaria Toxins and Pesticides in Organic and Conventional Tomato Products: Insights into Contamination Patterns and Food Safety Implications
Source: Toxins (Basel). 2024 Dec 29;17(1):12. doi: 10.3390/toxins17010012 (PMC11769159; doi:10.3390/toxins17010012)
Supplement: Supplementary file 1 [file toxins-17-00012-s001.zip]

Archive with 1 entries (1 files):
- toxins-3373703-supplementary.pdf
